# Supplementary material for: Benefit of Atrial Overdrive Pacing in Patients with Sleep Apnea: A Meta-Analysis
Source: J Clin Med. 2021 Sep 9;10(18):4065. doi: 10.3390/jcm10184065 (PMC8464753; doi:10.3390/jcm10184065)
Supplement: Supplementary file 1 [file jcm-10-04065-s001.zip]

Archive with 1 entries (1 files):
- jcm-1324911-supplementary.pdf
